# Supplementary material for: Physiological Markers of Arousal Change with Psychological Treatment for Insomnia: A Preliminary Investigation
Source: PLoS One. 2015 Dec 18;10(12):e0145317. doi: 10.1371/journal.pone.0145317 (PMC4689577; doi:10.1371/journal.pone.0145317)
Supplement: S1 Data — (ZIP) [file pone.0145317.s005.zip]

Archive with 4 entries (4 files):
- S3 Data/Fig 3.xlsx
- S3 Data/Fig 4.xlsx
- S3 Data/S1 Fig.xlsx
- S3 Data/S2 Fig.xlsx
