# Supplementary material for: Physiological Markers of Arousal Change with Psychological Treatment for Insomnia: A Preliminary Investigation
Source: PLoS One. 2015 Dec 18;10(12):e0145317. doi: 10.1371/journal.pone.0145317 (PMC4689577; doi:10.1371/journal.pone.0145317)
Supplement: S1 Data — (ZIP) [file pone.0145317.s005.zip › S3 Data/Fig 3.xlsx]

## Sheet: Figure 2
ID	Time_pre_post	Sample_number	Cortisol_ugmL
1	0	1	0.93
1	0	2	0.78
1	0	3	0.96
1	0	4	0.8
1	0	5	0.58
1	0	6	0.96
1	0	7	2.03
1	0	8	7.06
1	0	9	4.41
1	0	10	2.51
1	0	11	3.05
1	0	12	4.37
1	0	13	3.78
1	0	14	2.57
1	0	15	1.86
1	0	16	1.65
1	0	17	6.12
1	1	1	0.87
1	1	2	0.73
1	1	3	0.98
1	1	4	0.7
1	1	5	0.56
1	1	6	0.99
1	1	7	4.24
1	1	8	2.05
1	1	9	1.41
1	1	10	1.39
1	1	11	1.09
1	1	12	0.91
1	1	13	1.79
1	1	14	8.23
1	1	15	7.48
1	1	16	19.97
1	1	17	9.23
3	0	1	1.5
3	0	2	0.95
3	0	3	0.82
3	0	4	0.78
3	0	5	0.73
3	0	6	0.81
3	0	7	1.17
3	0	8	1.26
3	0	9	1.02
3	0	10	0.88
3	0	11	1.2
3	0	12	1.55
3	0	13	2.92
3	0	14	20.18
3	0	15	20.17
3	0	16	8.91
3	0	17	5.95
3	1	1	1.28
3	1	2	1.14
3	1	3	1.12
3	1	4	1.02
3	1	5	0.84
3	1	6	0.77
3	1	7	0.76
3	1	8	0.78
3	1	9	0.99
3	1	10	1.1
3	1	11	0.89
3	1	12	1.68
3	1	13	2.56
3	1	14	8.85
3	1	15	5.63
3	1	16	3.61
3	1	17	16.57
4	0	1	12.45
4	0	2	7.13
4	0	3	4.8
4	0	4	4.16
4	0	5	3.02
4	0	6	2.53
4	0	7	2.2
4	0	8	1.95
4	0	9	1.77
4	0	10	1.55
4	0	11	4.38
4	0	12	2.87
4	0	13	9.05
4	0	14	7.56
4	0	15	5.87
4	0	16	4.84
4	0	17	3.42
4	1	1	1.35
4	1	2	3.7
4	1	3	3.16
4	1	4	1.66
4	1	5	1.59
4	1	6	1.28
4	1	7	2.93
4	1	8	4.1
4	1	9	2.93
4	1	10	2.24
4	1	11	1.32
4	1	12	1.43
4	1	13	8.89
4	1	14	8.54
4	1	15	21.72
4	1	16	15.75
4	1	17	9.2
7	0	1	1.91
7	0	2	2.21
7	0	3	2.02
7	0	4	1.46
7	0	5	1.66
7	0	6	1.36
7	0	7	1.2
7	0	8	1.17
7	0	9	1.97
7	0	10	3.02
7	0	11	6.53
7	0	12	4.27
7	0	13	4.71
7	0	14	10.2
7	0	15	10.77
7	0	16	9.6
7	0	17	7.45
7	1	1	1.14
7	1	2	1.34
7	1	3	1.97
7	1	4	1.88
7	1	5	1.44
7	1	6	1.23
7	1	7	1.06
7	1	8	1.17
7	1	9	1.25
7	1	10	1.43
7	1	11	2.09
7	1	12	7.02
7	1	13	8.76
7	1	14	18.27
7	1	15	14.14
7	1	16	12.26
7	1	17	9.64
8	0	1	0.85
8	0	2	0.58
8	0	3	0.65
8	0	4	0.52
8	0	5	0.4
8	0	6	0.63
8	0	7	2.37
8	0	8	1.21
8	0	9	1.08
8	0	10	2.03
8	0	11	1.4
8	0	12	3.15
8	0	13	6.35
8	0	14	17.77
8	0	15	9.23
8	0	16	4.83
8	0	17	5.84
8	1	1	0.31
8	1	2	0.22
8	1	3	0.18
8	1	4	0.18
8	1	5	0.13
8	1	6	0.2
8	1	7	2.61
8	1	8	1.62
8	1	9	1
8	1	10	0.82
8	1	11	0.61
8	1	12	1.25
8	1	13	1.06
8	1	14	8.13
8	1	15	4.39
8	1	16	3.89
8	1	17	7.87
9	0	1	1.07
9	0	2	0.91
9	0	3	0.87
9	0	4	0.82
9	0	5	0.54
9	0	6	1.33
9	0	7	1.3
9	0	8	4.28
9	0	9	2.74
9	0	10	1.6
9	0	11	.
9	0	12	1.78
9	0	13	3.43
9	0	14	3.89
9	0	15	6.43
9	0	16	3.08
9	0	17	2.72
9	1	1	1.09
9	1	2	1.06
9	1	3	0.65
9	1	4	0.91
9	1	5	0.8
9	1	6	0.92
9	1	7	2.83
9	1	8	1.69
9	1	9	2.01
9	1	10	2.14
9	1	11	2
9	1	12	2.05
9	1	13	1.92
9	1	14	.
9	1	15	22.36
9	1	16	12.12
9	1	17	7.98
