# Supplementary material for: Physiological Markers of Arousal Change with Psychological Treatment for Insomnia: A Preliminary Investigation
Source: PLoS One. 2015 Dec 18;10(12):e0145317. doi: 10.1371/journal.pone.0145317 (PMC4689577; doi:10.1371/journal.pone.0145317)
Supplement: S1 Data — (ZIP) [file pone.0145317.s005.zip › S3 Data/S1 Fig.xlsx]

## Sheet: SFigure 1. Cortisol 
ID	Time_pre_post	Relative_sample_number	Cortisol_ugmL
1	0	-1	0.93
1	0	-0.5	0.78
1	0	0	0.96
1	0	0.5	0.8
1	0	1	0.58
1	0	1.5	0.96
1	0	2	2.03
1	0	2.5	7.06
1	0	3	4.41
1	0	3.5	2.51
1	0	4	3.05
1	0	4.5	4.37
1	0	5	3.78
1	0	5.5	2.57
1	0	6	1.86
1	0	6.5	1.65
1	0	7	6.12
1	1	-1	0.87
1	1	-0.5	0.73
1	1	0	0.98
1	1	0.5	0.7
1	1	1	0.56
1	1	1.5	0.99
1	1	2	4.24
1	1	2.5	2.05
1	1	3	1.41
1	1	3.5	1.39
1	1	4	1.09
1	1	4.5	0.91
1	1	5	1.79
1	1	5.5	8.23
1	1	6	7.48
1	1	6.5	19.97
1	1	7	9.23
3	0	-1	1.5
3	0	-0.5	0.95
3	0	0	0.82
3	0	0.5	0.78
3	0	1	0.73
3	0	1.5	0.81
3	0	2	1.17
3	0	2.5	1.26
3	0	3	1.02
3	0	3.5	0.88
3	0	4	1.2
3	0	4.5	1.55
3	0	5	2.92
3	0	5.5	20.18
3	0	6	20.17
3	0	6.5	8.91
3	0	7	5.95
3	1	-1	1.14
3	1	-0.5	1.12
3	1	0	1.02
3	1	0.5	0.84
3	1	1	0.77
3	1	1.5	0.76
3	1	2	0.78
3	1	2.5	0.99
3	1	3	1.1
3	1	3.5	0.89
3	1	4	1.68
3	1	4.5	2.56
3	1	5	8.85
3	1	5.5	5.63
3	1	6	3.61
3	1	6.5	16.57
3	1	7	.
4	0	-1	7.13
4	0	-0.5	4.8
4	0	0	4.16
4	0	0.5	3.02
4	0	1	2.53
4	0	1.5	2.2
4	0	2	1.95
4	0	2.5	1.77
4	0	3	1.55
4	0	3.5	4.38
4	0	4	2.87
4	0	4.5	9.05
4	0	5	7.56
4	0	5.5	5.87
4	0	6	4.84
4	0	6.5	3.42
4	0	7	.
4	1	-1	.
4	1	-0.5	.
4	1	0	1.35
4	1	0.5	3.7
4	1	1	3.16
4	1	1.5	1.66
4	1	2	1.59
4	1	2.5	1.28
4	1	3	2.93
4	1	3.5	4.1
4	1	4	2.93
4	1	4.5	2.24
4	1	5	1.32
4	1	5.5	1.43
4	1	6	8.89
4	1	6.5	8.54
4	1	7	21.72
7	0	-1	1.91
7	0	-0.5	2.21
7	0	0	2.02
7	0	0.5	1.46
7	0	1	1.66
7	0	1.5	1.36
7	0	2	1.2
7	0	2.5	1.17
7	0	3	1.97
7	0	3.5	3.02
7	0	4	6.53
7	0	4.5	4.27
7	0	5	4.71
7	0	5.5	10.2
7	0	6	10.77
7	0	6.5	9.6
7	0	7	7.45
7	1	-1	1.14
7	1	-0.5	1.34
7	1	0	1.97
7	1	0.5	1.88
7	1	1	1.44
7	1	1.5	1.23
7	1	2	1.06
7	1	2.5	1.17
7	1	3	1.25
7	1	3.5	1.43
7	1	4	2.09
7	1	4.5	7.02
7	1	5	8.76
7	1	5.5	18.27
7	1	6	14.14
7	1	6.5	12.26
7	1	7	9.64
8	0	-1	0.58
8	0	-0.5	0.65
8	0	0	0.52
8	0	0.5	0.4
8	0	1	0.63
8	0	1.5	2.37
8	0	2	1.21
8	0	2.5	1.08
8	0	3	2.03
8	0	3.5	1.4
8	0	4	3.15
8	0	4.5	6.35
8	0	5	17.77
8	0	5.5	9.23
8	0	6	4.83
8	0	6.5	5.84
8	0	7	.
8	1	-1	0.31
8	1	-0.5	0.22
8	1	0	0.18
8	1	0.5	0.18
8	1	1	0.13
8	1	1.5	0.2
8	1	2	2.61
8	1	2.5	1.62
8	1	3	1
8	1	3.5	0.82
8	1	4	0.61
8	1	4.5	1.25
8	1	5	1.06
8	1	5.5	8.13
8	1	6	4.39
8	1	6.5	3.89
8	1	7	7.87
9	0	-1	1.07
9	0	-0.5	0.91
9	0	0	0.87
9	0	0.5	0.82
9	0	1	0.54
9	0	1.5	1.33
9	0	2	1.3
9	0	2.5	4.28
9	0	3	2.74
9	0	3.5	1.6
9	0	4	.
9	0	4.5	1.78
9	0	5	3.43
9	0	5.5	3.89
9	0	6	6.43
9	0	6.5	3.08
9	0	7	2.72
9	1	-1	1.09
9	1	-0.5	1.06
9	1	0	0.65
9	1	0.5	0.91
9	1	1	0.8
9	1	1.5	0.92
9	1	2	2.83
9	1	2.5	1.69
9	1	3	2.01
9	1	3.5	2.14
9	1	4	2
9	1	4.5	2.05
9	1	5	1.92
9	1	5.5	.
9	1	6	22.36
9	1	6.5	12.12
9	1	7	7.98
