# Supplementary material for: Physiological Markers of Arousal Change with Psychological Treatment for Insomnia: A Preliminary Investigation
Source: PLoS One. 2015 Dec 18;10(12):e0145317. doi: 10.1371/journal.pone.0145317 (PMC4689577; doi:10.1371/journal.pone.0145317)
Supplement: S1 Data — (ZIP) [file pone.0145317.s005.zip › S3 Data/S2 Fig.xlsx]

## Sheet: SFigure3. Temperatur
ID	Time_pre_post	Relative_sample_number	Temperature
2	0	-1	36.79
2	0	-0.5	36.71
2	0	0	36.65
2	0	0.5	36.54
2	0	1	36.66
2	0	1.5	36.63
2	0	2	36.52
2	0	2.5	36.59
2	0	3	36.77
2	0	3.5	36.77
2	0	4	36.73
2	0	4.5	36.81
2	0	5	36.9
2	0	5.5	36.89
2	0	6	36.68
2	0	6.5	36.61
2	1	-1	37.2
2	1	-0.5	37.09
2	1	0	37.04
2	1	0.5	36.95
2	1	1	36.98
2	1	1.5	37.03
2	1	2	36.83
2	1	2.5	36.82
2	1	3	36.75
2	1	3.5	36.71
2	1	4	36.6
2	1	4.5	36.78
2	1	5	36.78
2	1	5.5	36.59
2	1	6	36.56
2	1	6.5	36.58
3	0	-1	37.22
3	0	-0.5	37.24
3	0	0	37.27
3	0	0.5	37.31
3	0	1	37.13
3	0	1.5	37.12
3	0	2	37.15
3	0	2.5	37.13
3	0	3	37.05
3	0	3.5	37.01
3	0	4	36.97
3	0	4.5	36.87
3	0	5	36.77
3	0	5.5	36.7
3	0	6	36.67
3	0	6.5	36.55
3	1	-1	36.66
3	1	-0.5	36.68
3	1	0	36.77
3	1	0.5	36.92
3	1	1	37.02
3	1	1.5	37.07
3	1	2	37.1
3	1	2.5	37
3	1	3	36.79
3	1	3.5	36.77
3	1	4	36.74
3	1	4.5	36.57
3	1	5	36.46
3	1	5.5	36.48
3	1	6	36.33
3	1	6.5	36.22
7	0	-1	36.62
7	0	-0.5	36.47
7	0	0	36.33
7	0	0.5	36.25
7	0	1	36.42
7	0	1.5	36.28
7	0	2	36.41
7	0	2.5	36.26
7	0	3	36.24
7	0	3.5	36.22
7	0	4	36.31
7	0	4.5	36.3
7	0	5	36.31
7	0	5.5	36.34
7	0	6	36.36
7	0	6.5	36.42
7	1	-1	36.76
7	1	-0.5	36.76
7	1	0	36.49
7	1	0.5	36.23
7	1	1	36.14
7	1	1.5	36.09
7	1	2	36
7	1	2.5	35.98
7	1	3	36.19
7	1	3.5	36.11
7	1	4	36.1
7	1	4.5	36.23
7	1	5	.
7	1	5.5	.
7	1	6	.
7	1	6.5	.
8	0	-1	.
8	0	-0.5	.
8	0	0	.
8	0	0.5	.
8	0	1	.
8	0	1.5	36.33
8	0	2	36.51
8	0	2.5	36.44
8	0	3	36.48
8	0	3.5	36.38
8	0	4	36.34
8	0	4.5	36.28
8	0	5	36.26
8	0	5.5	36.35
8	0	6	36.28
8	0	6.5	36.42
8	1	-1	36.63
8	1	-0.5	36.5
8	1	0	36.41
8	1	0.5	36.15
8	1	1	36.07
8	1	1.5	36.08
8	1	2	36.08
8	1	2.5	36.25
8	1	3	36.36
8	1	3.5	36.36
8	1	4	36.34
8	1	4.5	36.37
8	1	5	36.37
8	1	5.5	36.45
8	1	6	36.5
8	1	6.5	36.44
9	0	-1	36.17
9	0	-0.5	36.13
9	0	0	36.17
9	0	0.5	36.08
9	0	1	36.17
9	0	1.5	36.22
9	0	2	36.28
9	0	2.5	36.36
9	0	3	36.4
9	0	3.5	36.54
9	0	4	36.5
9	0	4.5	36.59
9	0	5	36.52
9	0	5.5	36.6
9	0	6	36.67
9	0	6.5	.
9	1	-1	.
9	1	-0.5	.
9	1	0	36.6
9	1	0.5	36.63
9	1	1	36.59
9	1	1.5	36.39
9	1	2	36.19
9	1	2.5	36.09
9	1	3	36.05
9	1	3.5	36.1
9	1	4	36.14
9	1	4.5	36.13
9	1	5	36.12
9	1	5.5	36.15
9	1	6	36.18
9	1	6.5	36.16
10	0	-1	36.58
10	0	-0.5	36.5
10	0	0	36.42
10	0	0.5	36.47
10	0	1	36.5
10	0	1.5	36.43
10	0	2	36.43
10	0	2.5	36.49
10	0	3	36.43
10	0	3.5	36.42
10	0	4	36.39
10	0	4.5	36.45
10	0	5	36.47
10	0	5.5	36.47
10	0	6	36.45
10	0	6.5	.
10	1	-1	36.81
10	1	-0.5	36.55
10	1	0	36.26
10	1	0.5	36.11
10	1	1	36.06
10	1	1.5	36.1
10	1	2	35.99
10	1	2.5	36.04
10	1	3	36.04
10	1	3.5	36.14
10	1	4	36.21
10	1	4.5	36.22
10	1	5	36.35
10	1	5.5	36.39
10	1	6	36.36
10	1	6.5	36.43
